# Supplementary material for: Historical shifting in grain mineral density of landmark rice and wheat cultivars released over the past 50 years in India
Source: Sci Rep. 2023 Nov 30;13:21164. doi: 10.1038/s41598-023-48488-5 (PMC10689764; doi:10.1038/s41598-023-48488-5)
Supplement: Supplementary file 2 — Supplementary Table S1. [file 41598_2023_48488_MOESM2_ESM.xlsx]

## Sheet: Sheet1
Supplementary Table S10. Grain ionome observed in different cultivars of rice and wheat released along decades. Values represent mean (n = 6)
Decade	Cultivar	Grain ionome (mg/kg)
1. Rice		P	Ca	S	Fe	Zn	Mn	Cu	Si	Ni	Li	V	Ag	Ga	Ba	Sr	Cr	As	Pb	Al
1960s	R1	2754	362.15	479.2	25.5	20.5	12.8	3.9	585.375	0.9	0.021	0.003	0.00794444	0.04	0.045	0.53	0.13	0.07	0.0445	30.3
	R2	2716	311.833	466.133	23	19.4	10.2	3.2	458.5	0.6	0.025	0.005	0.00694444	0.09	0.075	0.62	0.09	0.03	0.0560556	28.2
1970s	R3	2598	369.05	406.4	22.8	16.5	8.9	4.3	519.75	0.7	0.027	0.005	0.00494444	0.07	0.106	0.54	0.17	0.32	0.0653333	35.3
	R4	2310	405.45	544.8	23.4	15.6	9.1	5.6	442.75	0.55	0.023	0.002	0.00794444	0.07	0.111	0.66	0.27	0.53	0.071	41.7
	R5	2154	228.15	449.6	25.7	17.3	7.7	4.1	358.75	0.44	0.025	0.008	0.00905556	0.09	0.109	0.49	0.23	0.28	0.0640556	45.2
1980s	R6	2253	258.4	500.4	19.4	16.6	11.6	3.9	344.75	0.5	0.018	0.007	0.0159444	0.13	0.098	0.76	0.3	0.57	0.0519444	34.4
	R7	1872	224.475	476.8	21.1	14.1	10	3.1	326.375	0.45	0.02	0.009	0.018	0.11	0.127	0.67	0.44	0.54	0.0489444	40.3
	R8	2050	175.575	516.267	18.5	14.2	12.6	2.6	362.25	0.37	0.032	0.044	0.0420556	0.17	0.138	0.82	0.37	0.66	0.05	40.9
	R9	1838	167.733	456.8	18.9	12.5	7.9	2.5	330.75	0.33	0.039	0.052	0.0469444	0.19	0.167	0.88	0.71	0.5	0.0479444	44.9
1990s	R10	1928	237.725	581.6	17.8	12.8	11.4	3	320.25	0.28	0.049	0.123	0.0720556	0.25	0.187	0.97	0.63	0.53	0.05	59.9
	R11	2142.67	214.45	593.6	19.1	14.7	14	2.8	294	0.3	0.044	0.158	0.0930556	0.33	0.161	1.14	0.58	0.65	0.0519444	50.8
	R12	1895	227.225	564	16.5	15.4	15.2	2	266	0.32	0.041	0.113	0.104	0.21	0.149	1	0.53	0.55	0.0460556	53.2
	R13	1600	217.6	634.4	17.3	14.3	12.2	2.36667	301.875	0.35	0.039	0.143	0.127	0.22	0.173	1.25	0.61	0.62	0.043	56.4
2000s	R14	2296	186.9	682.4	18.6	13.4	17	2.3	321.154	0.24	0.0346667	0.2	0.112	0.28	0.141	1.11	0.48	0.73	0.0410556	51
	R15	2172.67	206.725	663.2	16.7	12.7	19.6	2.4	280	0.25	0.036	0.153	0.138944	0.3	0.136	1.36	0.44	1	0.0326667	53.5
	R16	2093	165.267	615.2	17.5	14.1	15.6	2.5	312.9	0.23	0.038	0.134	0.178	0.26	0.165	1.04	0.52	0.66	0.0359444	51.7
Projected
2010s		1950.86	143.007	710.978	14.7819	12.4155	21.6819	1.60906	240.466	0.176361	0.0459757	0.2086	0.334	0.43	0.177729	1.53622	0.582	0.973457	0.031006	57.3099
2020s		1891.55	117.953	757.12	13.2306	11.648	27.5867	1.25119	209.232	0.132344	0.0529145	0.2513	0.638	0.6	0.196433	1.9262	0.615	1.21265	0.0257531	62.8327
2030s		1834.03	97.2886	805.769	11.8421	10.928	35.0997	0.972903	182.055	0.0993134	0.0609006	0.2893	1.219	0.85	0.217105	2.41517	0.664	1.51062	0.0213902	70.0609
2040s		1778.27	80.2444	843.553	10.5993	10.2524	44.6588	0.756515	158.408	0.0745265	0.070092	0.3569	2.33	1.21	0.239952	3.02827	0.705	1.88181	0.0177664	77.0708
2. Wheat
1960s
	W1	3583.2	482.2	438.75	60.635	32.1	29.1	4.8	400.8	0.42	0.14	0.28	0.041	0.21	0.48	1.15	0.42	0.032	0.0424	32.3
	W2	3703.2	560	564.5	54.5	35.5	25.7	4.9	506.4	0.55	0.12	0.18	0.05	0.18	0.52	1.35	0.4	0.036	0.0386	36.2
1970s	W3	3930.2	434.7	551.5	57.575	33.2	29.55	5.5	462.6	0.54	0.14	0.23	0.065	0.24	0.58	1.53	0.47	0.027	0.0531	29.4
	W4	4054.2	677.5	555	53.695	31.5	27.1	5.9	759.6	0.77	0.17	0.32	0.065	0.3	0.56	1.74	0.6	0.06	0.0652	35.5
	W5	3690.2	468.7	471.25	62.775	28.2	27.7	6.8	660.6	0.63	0.13	0.25	0.058	0.28	0.67	1.44	0.5	0.047	0.0543	32.4
1980s	W6	4374.2	685.5	782.5	57.7	30.5	27.7	5.1	790.8	0.88	0.12	0.35	0.072	0.37	0.75	1.96	0.77	0.038	0.0614	32.2
	W7	3467.2	266.5	772.5	52.195	28	23.8	5.4	705	0.67	0.1	0.25	0.054	0.29	0.46	1.33	0.68	0.043	0.0282	30.7
	W8	3787.2	176.8	827.5	48.2	29.5	25	4.3	859.8	0.58	0.08	0.19	0.084	0.35	0.71	1.38	0.52	0.052	0.032	32.4
1990s	W9	3936.2	312	753.5	56.85	26.3	23.7	4.1	622.8	0.44	0.06	0.16	0.1	0.32	0.58	1.77	0.38	0.048	0.0141	34.7
	W10	3874.2	277.6	1107	47.6	30.1	26.8	3.8	429.6	0.4	0.08	0.17	0.078	0.27	0.81	1.7	0.31	0.031	0.0172	35.1
	W11	3983.2	321.2	872	44.54	29.3	29.2	3.8	385.8	0.45	0.08	0.11	0.089	0.18	1.04	1.95	0.36	0.035	0.023	37.9
2000s	W12	4029.2	279.1	1095.5	48.3	26.3	32.7	3.3	358.8	0.26	0.09	0.05	0.111	0.14	0.99	1.87	0.41	0.026	0.0174	43.7
	W13	3522.2	274.4	1589	43.1	28	32.2	3.4	294	0.31	0.05	0.1	0.118	0.12	1.01	2.5	0.3	0.02	0.016	41.9
	W14	3942.2	250.5	1259.5	47.1	25.6	28.2	3.4	321.6	0.23	0.07	0.06	0.135	0.15	1.06	2.4	0.34	0.016	0.0142	38.8
2010s	W15	3550.2	206.9	1427	41.2	23.6	30.9	3.9	246	0.3	0.06	0.07	0.096	0.08	1.12	2.73	0.3	0.021	0.018	43.6
	W16	3377.2	302.6	1588.25	47.5	25	31.7	3.4	293.4	0.3	0.04	0.02	0.088	0.11	1.22	2	0.36	0.015	0.0126	41.5
	W17	3260.2	396.1	1820.5	46.2	24.2	36.6	3.6	246.6	0.35	0.03	0.1	0.085	0.1	1.06	2.06	0.33	0.018	0.0132	46.7
	W18	3156.2	333.9	1824	45.6	21.4	35.3	3	214.2	0.33	0.02	0.05	0.074	0.06	1.02	2.27	0.27	0.012	0.0116	45.7
Projected
2020s		3282.81	308.99	1991.51	40.3112	22.932	36.0622	2.54851	182.607	0.184079	0.0280106	0.0312666	0.108	0.08	1.34707	2.5476	0.222647	0.0128678	0.0047167	46.5813
2030s		3146.99	290.64	2117.83	37.7066	21.6966	38.75	2.17565	136.173	0.139527	0.020513	0.0198527	0.117	0.06	1.57131	2.79857	0.181692	0.00971538	0.00289066	48.7749
2040s		3016.79	267.108	2348.74	35.2703	20.5277	41.6381	1.85734	101.546	0.105757	0.0150223	0.0126055	0.126	0.04	1.83289	3.07426	0.148271	0.00733527	0.00177156	51.3305
