# Supplementary material for: Historical shifting in grain mineral density of landmark rice and wheat cultivars released over the past 50 years in India
Source: Sci Rep. 2023 Nov 30;13:21164. doi: 10.1038/s41598-023-48488-5 (PMC10689764; doi:10.1038/s41598-023-48488-5)
Supplement: Supplementary file 3 — Supplementary Table S4. [file 41598_2023_48488_MOESM3_ESM.xlsx]

## Sheet: Sheet1
Supplementary Table S13. Average daily intake (ADI) of the elements through consumption of rice and wheat grain along succeeding decades and recommended daily allowance (RDA) for the elements
Decade	Cultivar	ADI (mg/d)																			RDA (%)
1. Rice		P	Ca	S	Fe	Zn	Cu	Mn	Si	Ni	Li	V	Ag	Ba	Sr	Cr	As	Pb	Al		P	Ca	S	Fe	Zn	Cu	Mn	Si	Ni	Li	V	Ag	Ba	Sr	Cr	As	Pb	Al
1960s	R1	732.564	150.278	91.7764	1.76358	3.8171	0.477204	0.149811	12.4568	0.07182	0.011172	1.596e-05	0.00422644	0.004788	0.0366548	0.0013832	0.0331436	0.0023674	16.1196		73.2564	15.0278	50.7052	11.7572	34.7009	23.8602	3.74528	73.2752	14.364	1.1172	0.00133	8.45289	0.0399	0.91637	0.768444	18.4131	0.986417	44.7767
	R2	722.456	129.398	89.2739	1.59068	3.60297	0.392232	0.119381	9.75688	0.04788	0.0133	2.66e-05	0.00369444	0.00798	0.0428792	0.0009576	0.0142044	0.00298216	15.0024		72.2456	12.9398	49.3226	10.6045	32.7543	19.6116	2.98452	57.3934	9.576	1.33	0.00221667	7.38889	0.0665	1.07198	0.532	7.89133	1.24256	41.6733
1970s	R3	601.437	133.279	67.7388	1.37233	2.66842	0.458499	0.0906554	9.62577	0.0485764	0.012501	2.315e-05	0.00228928	0.0098156	0.0325026	0.0015742	0.131862	0.00302493	16.3439		60.1437	13.3279	37.4247	9.14888	24.2584	22.9249	2.26639	56.6222	9.71528	1.2501	0.00192917	4.57856	0.0817967	0.812565	0.874556	73.2569	1.26039	45.3997
	R4	534.765	146.424	90.8073	1.40845	2.52258	0.596936	0.0926926	8.19973	0.0381975	0.010649	9.26e-06	0.00367828	0.0102786	0.0397254	0.0025002	0.218397	0.0032873	19.3071		53.4765	14.6424	50.1698	9.38964	22.9325	29.8468	2.31731	48.2337	7.6395	1.0649	0.000771667	7.35656	0.085655	0.993135	1.389	121.332	1.36971	53.6308
	R5	498.651	82.3941	74.9393	1.54688	2.79536	0.436609	0.0784322	6.64405	0.030558	0.011575	3.704e-05	0.00419272	0.0100934	0.0294931	0.0021298	0.11538	0.00296577	20.9276		49.8651	8.23941	41.4029	10.3126	25.4124	21.8305	1.9608	39.0826	6.1116	1.1575	0.00308667	8.38544	0.0841117	0.737328	1.18322	64.0998	1.23574	58.1322
1980s	R6	487.774	87.272	78.0024	1.09203	2.51068	0.388954	0.110502	5.97107	0.032475	0.007794	3.031e-05	0.00690394	0.0084868	0.0427804	0.002598	0.219661	0.00224919	14.8952		48.7775	8.7272	43.0952	7.28017	22.8243	19.4477	2.76254	35.1239	6.495	0.7794	0.00252583	13.8079	0.0707233	1.06951	1.44333	122.034	0.937164	41.3756
	R7	405.288	75.817	74.3236	1.18772	2.13685	0.308729	0.09526	5.65281	0.0292275	0.00866	3.897e-05	0.007794	0.0109982	0.0377143	0.0038104	0.2081	0.00211929	17.4499		40.5288	7.5817	41.0628	7.91813	19.426	15.4365	2.3815	33.2519	5.8455	0.866	0.0032475	15.588	0.0916517	0.942858	2.11689	115.611	0.883039	48.4719
	R8	443.825	59.3015	80.4756	1.04137	2.15201	0.258381	0.120028	6.27417	0.0240315	0.013856	0.00019052	0.0182101	0.0119508	0.0461578	0.0032042	0.254344	0.002165	17.7097		44.3825	5.93015	44.4617	6.94243	19.5637	12.919	3.00069	36.9069	4.8063	1.3856	0.0158767	36.4201	0.09959	1.15394	1.78011	141.302	0.902083	49.1936
	R9	397.927	56.6503	71.206	1.06388	1.8868	0.248422	0.0752554	5.72859	0.0214335	0.016887	0.00022516	0.0203269	0.0144622	0.0495352	0.0061486	0.192685	0.00207599	19.4417		39.7927	5.66503	39.3403	7.09254	17.1527	12.4211	1.88139	33.6976	4.2867	1.6887	0.0187633	40.6539	0.120518	1.23838	3.41589	107.047	0.864998	54.0047
1990s	R10	375.96	72.3185	81.6566	0.90246	1.7472	0.268602	0.097812	4.9959	0.01638	0.01911	0.0004797	0.0281017	0.014586	0.049179	0.004914	0.183963	0.00195	23.361		37.596	7.23185	45.1142	6.0164	15.8836	13.4301	2.4453	29.3876	3.276	1.911	0.039975	56.2033	0.12155	1.22948	2.73	102.202	0.8125	64.8917
	R11	417.82	65.2357	83.3414	0.96837	1.99973	0.251658	0.12012	4.5864	0.01755	0.01716	0.0006162	0.0362917	0.012558	0.057798	0.004524	0.225615	0.00202583	19.812		41.782	6.52357	46.045	6.4558	18.1793	12.5829	3.003	26.9788	3.51	1.716	0.05135	72.5833	0.10465	1.44495	2.51333	125.342	0.844097	55.0333
	R12	369.525	69.1244	79.1856	0.83655	2.1021	0.178902	0.130416	4.1496	0.01872	0.01599	0.0004407	0.04056	0.011622	0.0507	0.004134	0.190905	0.00179617	20.748		36.9525	6.91244	43.749	5.577	19.11	8.94508	3.2604	24.4094	3.744	1.599	0.036725	81.12	0.09685	1.2675	2.29667	106.058	0.748403	57.6333
	R13	312	66.1939	89.0698	0.87711	1.94513	0.212788	0.104676	4.70925	0.020475	0.01521	0.0005577	0.04953	0.013494	0.063375	0.004758	0.215202	0.001677	21.996		31.2	6.61939	49.2098	5.8474	17.683	10.6394	2.6169	27.7015	4.095	1.521	0.046475	99.06	0.11245	1.58438	2.64333	119.557	0.69875	61.1
2000s	R14	423.612	53.7936	90.65	0.892242	1.7263	0.195201	0.138006	4.74024	0.013284	0.012792	0.000738	0.041328	0.0104058	0.0532467	0.0035424	0.239739	0.00151495	18.819		42.3612	5.37936	50.0829	5.94828	15.6937	9.76005	3.45015	27.8837	2.6568	1.2792	0.0615	82.656	0.086715	1.33117	1.968	133.189	0.631229	52.275
	R15	400.857	59.502	88.0995	0.801099	1.6359	0.204159	0.159113	4.1328	0.0138375	0.013284	0.00056457	0.0512705	0.0100368	0.0652392	0.0032472	0.32841	0.0012054	19.7415		40.0857	5.9502	48.6738	5.34066	14.8718	10.208	3.97782	24.3106	2.7675	1.3284	0.0470475	102.541	0.08364	1.63098	1.804	182.45	0.50225	54.8375
	R16	386.159	47.5671	81.7232	0.839475	1.82532	0.212175	0.126641	4.6184	0.0127305	0.014022	0.00049446	0.065682	0.012177	0.0498888	0.0038376	0.216751	0.00132635	19.0773		38.6159	4.75671	45.1509	5.5965	16.5938	10.6088	3.16602	27.1671	2.5461	1.4022	0.041205	131.364	0.101475	1.24722	2.132	120.417	0.552646	52.9925
Projected
2012		331.646	37.9254	87.0238	0.65336	1.47744	0.125829	0.16218	3.27034	0.0089944	0.0156317	0.00070924	0.113563	0.0120856	0.0679011	0.0039576	0.294568	0.0010542	19.4854		33.1646	3.79254	48.0794	4.35573	13.4313	6.29144	4.05451	19.2373	1.79888	1.56317	0.0591033	227.126	0.100713	1.69753	2.19867	245.474	0.439252	54.126
2022		331.02	32.2012	95.3971	0.601992	1.42688	0.10072	0.212418	2.92925	0.00694807	0.0185201	0.00087955	0.223361	0.0137503	0.0876421	0.004305	0.377741	0.00090136	21.9914		33.102	3.22012	52.7056	4.01328	12.9716	5.03602	5.31044	17.2309	1.38961	1.85201	0.0732958	446.722	0.114586	2.19105	2.39167	314.785	0.375566	61.0873
2030		326.458	27.0151	103.267	0.548052	1.36162	0.0796613	0.274901	2.59247	0.00530334	0.0216806	0.00102991	0.43408	0.0154578	0.111774	0.00472768	0.478626	0.00076149	24.9417		32.6458	2.70151	57.0538	3.65368	12.3784	3.98307	6.87253	15.2498	1.06067	2.16806	0.0858257	868.16	0.128815	2.79436	2.62649	398.855	0.317288	69.2824
2034		331.96	27.4704	105.008	0.557289	1.38457	0.0810039	0.279534	2.63616	0.00539272	0.022046	0.00104727	0.441396	0.0157184	0.113658	0.00480736	0.486693	0.000774324	25.362		33.196	2.74704	58.0153	3.71526	12.587	4.0502	6.98836	15.5068	1.07854	2.2046	0.0872722	882.792	0.130986	2.84145	2.67076	405.577	0.322635	70.4501
2040		318.31	22.4074	108.717	0.493291	1.28463	0.0622915	0.351733	2.26841	0.00400207	0.0250929	0.0012777	0.834034	0.0171806	0.140936	0.0050478	0.599582	0.000636036	27.5914		31.831	2.24074	60.0647	3.28861	11.6785	3.11457	8.79333	13.3436	0.800415	2.50929	0.106475	1668.07	0.143171	3.5234	2.80433	499.652	0.265015	76.6427
2. Wheat
1960s	W1	953.078	200.09	84.0294	4.19352	5.97547	0.587328	0.340781	8.52902	0.033516	0.07448	0.0014896	0.021812	0.051072	0.079534	0.0044688	0.0151514	0.00225568	17.1836		95.3078	20.009	46.4251	27.9568	54.3224	29.3664	8.51954	50.1707	6.7032	7.448	0.124133	43.624	0.4256	1.98835	2.48267	8.41742	0.939867	47.7322
	W2	984.998	232.378	108.113	3.76922	6.6101	0.599564	0.300988	10.7762	0.04389	0.06384	0.0009576	0.0266	0.055328	0.093366	0.004256	0.0170453	0.00205352	19.2584		98.4998	23.2378	59.731	25.1281	60.0918	29.9782	7.5247	63.3894	8.778	6.384	0.0798	53.2	0.461067	2.33415	2.36444	9.4696	0.855633	53.4956
	W3	1045.38	180.383	105.623	3.98189	6.18184	0.67298	0.346048	9.84413	0.043092	0.07448	0.0012236	0.03458	0.061712	0.105815	0.0050008	0.012784	0.00282492	15.6408		104.538	18.0383	58.3554	26.5459	56.1985	33.649	8.65121	57.9066	8.6184	7.448	0.101967	69.16	0.514267	2.64537	2.77822	7.1022	1.17705	43.4467
1970s	W4	938.501	244.669	92.5074	3.2319	5.10457	0.628291	0.276041	14.0678	0.0534765	0.07871	0.0014816	0.030095	0.051856	0.104731	0.005556	0.0247242	0.00301876	16.4365		93.8501	24.4669	51.1091	21.546	46.4052	31.4146	6.90102	82.7517	10.6953	7.871	0.123467	60.19	0.432133	2.61827	3.08667	13.7357	1.25782	45.6569
	W5	854.235	169.269	78.548	3.77843	4.56981	0.724132	0.282152	12.2343	0.0437535	0.06019	0.0011575	0.026854	0.062042	0.0866736	0.00463	0.0193673	0.00251409	15.0012		85.4235	16.9269	43.3967	25.1895	41.5437	36.2066	7.05381	71.9665	8.7507	6.019	0.0964583	53.708	0.517017	2.16684	2.57222	10.7596	1.04754	41.67
	W6	1012.58	247.561	130.427	3.47296	4.94252	0.543099	0.282152	14.6456	0.061116	0.05556	0.0016205	0.033336	0.06945	0.117972	0.0071302	0.0156587	0.00284282	14.9086		101.258	24.7561	72.0592	23.1531	44.932	27.155	7.05381	86.1507	12.2232	5.556	0.135042	66.672	0.57875	2.94931	3.96122	8.69926	1.18451	41.4128
1980s	W7	750.606	90.0077	120.417	2.93806	4.24087	0.537786	0.226878	12.2106	0.0435165	0.0433	0.0010825	0.023382	0.039836	0.0748657	0.0058888	0.0165709	0.00122106	13.2931		75.0606	9.00077	66.5289	19.587	38.5534	26.8893	5.67194	71.8271	8.7033	4.33	0.0902083	46.764	0.331967	1.87164	3.27156	9.20606	0.508775	36.9253
	W8	819.885	59.7124	128.991	2.71318	4.47072	0.428237	0.23815	14.8917	0.037671	0.03464	0.0008227	0.036372	0.061486	0.0776802	0.0045032	0.0200392	0.0013856	14.0292		81.9885	5.97124	71.2656	18.0879	40.643	21.4119	5.95375	87.5984	7.5342	3.464	0.0685583	72.744	0.512383	1.942	2.50178	11.1329	0.577333	38.97
	W9	852.144	105.375	117.456	3.20009	3.98349	0.408319	0.225925	10.7869	0.028578	0.02598	0.0006928	0.0433	0.050228	0.0996333	0.0032908	0.0184978	0.00061053	15.0251		85.2144	10.5375	64.8926	21.3339	36.2136	20.416	5.64812	63.4523	5.7156	2.598	0.0577333	86.6	0.418567	2.49083	1.82822	10.2765	0.254387	41.7364
1990s	W10	755.43	84.4332	155.423	2.41332	4.10637	0.34086	0.229944	6.70176	0.0234	0.0312	0.000663	0.03042	0.06318	0.08619	0.002418	0.0107601	0.0006708	13.689		75.543	8.44332	85.869	16.0888	37.3307	17.043	5.7486	39.4221	4.68	3.12	0.05525	60.84	0.5265	2.15475	1.34333	5.97783	0.2795	38.025
	W11	776.685	97.6964	122.429	2.25818	3.99945	0.34086	0.250536	6.01848	0.026325	0.0312	0.000429	0.03471	0.08112	0.098865	0.002808	0.0121485	0.000897	14.781		77.6685	9.76964	67.6402	15.0545	36.3586	17.043	6.2634	35.4028	5.265	3.12	0.03575	69.42	0.676	2.47162	1.56	6.74917	0.37375	41.0583
	W12	785.655	84.9022	153.808	2.44881	3.58995	0.29601	0.280566	5.59728	0.01521	0.0351	0.000195	0.04329	0.07722	0.094809	0.003198	0.0090246	0.0006786	17.043		78.5655	8.49022	84.9769	16.3254	32.6359	14.8005	7.01415	32.9252	3.042	3.51	0.01625	86.58	0.6435	2.37023	1.77667	5.01367	0.28275	47.3417
2000s	W13	649.809	78.9778	211.083	2.06751	3.6162	0.288558	0.2614	4.33944	0.0171585	0.01845	0.000369	0.043542	0.074538	0.119925	0.002214	0.0065682	0.0005904	15.4611		64.9809	7.89778	116.62	13.7834	32.8745	14.4279	6.53499	25.5261	3.4317	1.845	0.03075	87.084	0.62115	2.99812	1.23	3.649	0.246	42.9475
	W14	727.299	72.0989	167.312	2.25939	3.30624	0.288558	0.228928	4.74682	0.0127305	0.02583	0.0002214	0.049815	0.078228	0.115128	0.0025092	0.00525456	0.00052398	14.3172		72.7299	7.20989	92.4376	15.0626	30.0567	14.4279	5.72319	27.9224	2.5461	2.583	0.01845	99.63	0.6519	2.8782	1.394	2.9192	0.218325	39.77
	W15	654.975	59.5524	189.563	1.97636	3.04794	0.330993	0.250846	3.63096	0.016605	0.02214	0.0002583	0.035424	0.082656	0.130958	0.002214	0.00689661	0.0006642	16.0884		65.4975	5.95524	104.731	13.1758	27.7085	16.5497	6.27115	21.3586	3.321	2.214	0.021525	70.848	0.6888	3.27395	1.23	3.83145	0.27675	44.69
2010s	W16	574.09	80.2385	194.402	2.0995	2.975	0.26588	0.237116	3.99024	0.0153	0.0136	6.8e-05	0.02992	0.08296	0.0884	0.002448	0.004539	0.0004284	14.11		57.409	8.02385	107.404	13.9967	27.0455	13.294	5.9279	23.472	3.06	1.36	0.00566667	59.84	0.691333	2.21	1.36	2.52167	0.1785	39.1944
	W17	554.2	105.048	222.829	2.04204	2.8798	0.28152	0.273768	3.35376	0.01785	0.0102	0.00034	0.0289	0.07208	0.091052	0.002244	0.0054468	0.0004488	15.878		55.42	10.5048	123.11	13.6136	26.18	14.076	6.8442	19.728	3.57	1.02	0.0283333	57.8	0.600667	2.2763	1.24667	3.026	0.187	44.1056
	W18	536.52	88.5488	223.258	2.01552	2.5466	0.2346	0.264169	2.91312	0.01683	0.0068	0.00017	0.02516	0.06936	0.100334	0.001836	0.0036312	0.0003944	15.538		53.652	8.85488	123.347	13.4368	23.1509	11.73	6.60422	17.136	3.366	0.68	0.0141667	50.32	0.578	2.50835	1.02	2.01733	0.164333	43.1611
Projected
2022		574.492	84.3543	250.93	1.83416	2.80917	0.205155	0.277679	2.5565	0.00966414	0.00980373	0.000109433	0.0379352	0.0942946	0.115916	0.00155853	0.00400831	0.000165084	16.3035		57.4492	8.43543	138.635	12.2277	25.5379	10.2578	6.94198	15.0382	1.93283	0.980373	0.00911943	75.8704	0.785789	2.89789	0.865849	3.34026	0.0687852	45.2874
2030		560.165	80.7051	271.421	1.74506	2.7034	0.178142	0.30349	1.9391	0.00745072	0.00730264	7.06757e-05	0.0415611	0.111878	0.129518	0.00129365	0.00307822	0.000102908	17.3639		56.0165	8.07051	149.956	11.6338	24.5763	8.90712	7.58725	11.4065	1.49014	0.730264	0.00588965	83.1223	0.932313	3.23794	0.718694	2.56518	0.0428782	48.233
2034		569.606	82.0653	275.995	1.77447	2.74896	0.181145	0.308605	1.97178	0.00757629	0.00742572	7.18669e-05	0.0422616	0.113763	0.131701	0.00131545	0.0031301	0.000104642	17.6565		56.9606	8.20653	152.484	11.8298	24.9905	9.05724	7.71512	11.5987	1.51526	0.742572	0.00598891	84.5232	0.948026	3.29251	0.730807	2.60842	0.0436008	49.0459
2040		540.006	74.5874	302.706	1.64148	2.57213	0.152934	0.327941	1.45414	0.00567916	0.00537799	4.51277e-05	0.0450178	0.131235	0.143076	0.00106162	0.00233716	6.3422e-05	18.3763		54.0006	7.45874	167.241	10.9432	23.383	7.64668	8.19854	8.55379	1.13583	0.537799	0.00376064	90.0356	1.09362	3.57691	0.58979	1.94764	0.0264258	51.0453
