# Supplementary material for: Historical shifting in grain mineral density of landmark rice and wheat cultivars released over the past 50 years in India
Source: Sci Rep. 2023 Nov 30;13:21164. doi: 10.1038/s41598-023-48488-5 (PMC10689764; doi:10.1038/s41598-023-48488-5)
Supplement: Supplementary file 4 — Supplementary Table S5. [file 41598_2023_48488_MOESM4_ESM.xlsx]

## Sheet: Sheet1
Supplementary Table S14. Mineral diet quality index and its implications on human health observed in different cultivars of rice and wheat released along decades. Values represent mean (n = 6)
Decade	Cultivar	M-DQIs						Implications on human health
1. Rice		M-DQI	M-DQIe	M-DQIej	M-DQIek	M-DQIb	M-DQIt	Constructive	Adverse
1960s	R1	17.8253	9.49007	4.4513	5.03877	9.19477	0.859535	4.35137	0.276733
	R2	13.2389	8.31399	4.07207	4.24192	5.73132	0.806416	3.44006	0.242958
1970s	R3	13.1275	8.25012	4.08999	4.16013	6.43419	1.55677	3.60225	0.642321
	R4	11.2026	9.09936	4.40328	4.69608	4.69853	2.59533	3.66629	1.17799
	R5	8.92256	7.38771	3.00208	4.38563	3.29212	1.75728	2.79551	0.681993
1980s	R6	7.51886	7.06585	3.30364	3.76221	2.96525	2.51224	2.6671	1.19182
	R7	6.04218	6.25504	2.81889	3.43616	2.70858	2.92144	2.40951	1.3643
	R8	6.39929	5.918	2.71672	3.20128	3.6705	3.18921	2.44193	1.52749
	R9	4.48761	5.27607	2.42582	2.85024	3.34302	4.13147	2.35833	1.91337
1990s	R10	6.2984	6.10065	3.0796	3.02105	4.12091	3.92315	2.82798	1.72432
	R11	6.88169	6.43201	3.09233	3.33968	4.41907	3.96938	2.95666	1.82962
	R12	5.97623	5.97551	2.96258	3.01293	3.41011	3.40939	2.59636	1.51537
	R13	6.01891	5.81926	2.8927	2.92656	4.28857	4.08893	2.80008	1.83864
2000s	R14	7.97274	6.42095	3.17275	3.2482	5.26765	3.71587	3.06329	1.74018
	R15	5.65284	6.43978	3.17326	3.26652	4.069	4.85594	2.79329	2.39731
	R16	6.42486	5.92758	2.78447	3.14311	4.07722	3.57994	2.6578	1.65016
Projected
2012		5.16568	5.71452	2.72546	2.98906	4.51944	5.06828	2.72965	2.4491
2022		4.2652	5.96707	2.67303	3.29404	5.0257	6.72758	2.8846	3.33416
2030		2.89125	6.27566	2.65128	3.91491	5.51242	9.18735	3.10577	4.65696
2034		2.83893	6.5102	2.6648	3.9454	5.52719	9.29846	3.11997	4.71644
2040		1.18	6.61582	2.62166	4.99416	5.69	11.13	3.34703	6.54825
2. Wheat
1960s
	W1	9.19028	7.43907	2.51129	4.92778	4.16823	2.41702	2.82865	1.03562
	W2	10.2165	7.52843	2.85469	4.67374	5.15953	2.47146	3.0532	1.02965
1970s	W3	10.1666	7.83247	2.75225	5.08022	4.9905	2.65638	3.05912	1.14849
	W4	12.5413	7.583	3.12623	4.45677	8.81149	3.85323	3.70815	1.74564
	W5	11.1291	7.38271	2.4585	4.9242	6.67104	2.92465	3.22138	1.30203
1980s	W6	12.1838	7.97126	3.58873	4.38254	9.01727	4.80472	3.89548	2.20364
	W7	8.9018	6.06216	2.25838	3.80378	6.64669	3.80705	2.92994	1.76277
	W8	10.9571	5.89845	2.3491	3.54936	8.01394	2.95528	3.00362	1.33494
1990s	W9	8.55582	6.1461	2.55925	3.58684	4.67972	2.26999	2.4802	0.955528
	W10	7.53022	6.20232	2.81248	3.38984	3.04253	1.71462	2.24354	0.666416
	W11	6.84289	6.02488	2.63445	3.39043	2.86661	2.0486	2.1385	0.806893
2000s	W12	6.4839	6.35409	2.87904	3.47505	2.39617	2.26635	2.1557	0.871143
	W13	6.58756	6.62913	3.32537	3.30376	1.73833	1.77991	2.1716	0.607252
	W14	6.16557	6.06219	2.95585	3.10634	1.8982	1.79482	2.01239	0.63664
2010s	W15	5.81502	6.05623	2.95688	3.09936	1.62568	1.86689	1.95257	0.626965
	W16	6.06706	6.34798	3.18183	3.16615	1.51935	1.80028	2.06913	0.650393
	W17	6.63574	7.09254	3.68925	3.40329	1.38763	1.84443	2.25904	0.638313
	W18	6.17578	6.65749	3.54976	3.10773	1.12006	1.60178	2.05928	0.507421
Projected
2022		6.26511	6.97469	3.94105	3.03364	0.846853	1.55644	2.12124	0.461722
2030		6.25936	7.2026	4.15226	3.05034	0.586116	1.52935	2.12964	0.41343
2034		6.31316	7.26431	4.18993	3.07438	0.588428	1.53958	2.14693	0.415974
2040		6.25	7.38882	4.59314	3.09568	0.410274	1.54843	2.18575	0.384974
