# Supplementary material for: Historical shifting in grain mineral density of landmark rice and wheat cultivars released over the past 50 years in India
Source: Sci Rep. 2023 Nov 30;13:21164. doi: 10.1038/s41598-023-48488-5 (PMC10689764; doi:10.1038/s41598-023-48488-5)
Supplement: Supplementary file 5 — Supplementary Table S12. [file 41598_2023_48488_MOESM5_ESM.xlsx]

## Sheet: Sheet1
Supplementary Table S2. Parentage, ecology, duration, and mean yield, disease-pest resistance, and other characters of the tested cultivars of rice and wheat released along succeeding decades in India
Cultivar	Legend	Year of release	Pedigree	Ecology	Duration (days)	Mean yield (t/ha)	Reaction to Stress	Reaction to Major Diseases	Reaction to Major Pests	Specific characters acquired from parents
1. Rice
Jaya	R1	1965	T(N)1/T-141	Submerged	130-135	5.0−6.0		Resistant to blast, moderately susceptible to rice tungro virus, less susceptible to bacterial leaf blight (BLB)	Moderately susceptible to stem-borer (SB), susceptible to gall midge (GM)	TN1: dwarf stature, high yielding, photo insensitivity; T-141: moderate resistance to SB, dwarf stature
Pankaj	R2	1968	Peta/Tongkai Rotan	Submerged	150-155	4.0−4.5		Moderately resistant to blast and rice tungro virus	Moderately susceptible to SB and GM	High tillering
IR 8	R3	1970	Dee-gee-woo-gen/Peta	Submerged	130-140	5.0−5.5		Moderately resistant to blast, moderately susceptible to rice tungro virus.	Moderately resistant to green leaf hopper (GLH), susceptible to GM	Peta: high yield; DGWG: semidwarf-1 gene for reduced height
Swarna	R4	1972	Vasista/Mahsuri	Submerged	140-145	5.5−6.0		Resistant to blast, moderately resistant to tungro virus.		TN-1: high yield and semi dwarf nature; Co-29: resistance to blast and RTV
Rasi	R5	1978	T(N)1/Co.29	Submerged	120-125	5.6				Vasistha: profuse tillering and resistance to BLB
IR 36	R6	1982	IR-8/Tadukan/TKM-62/T(N)1/ IR-243/Oryza nivara-4/ IR-8/PTB-21&PTB-18	Submerged	112-115	4.0−5.5		Resistant to BLB and Helminthosporium leaf spot, moderately resistant to blast, brown spot, tungro and grassy stunt virus and bacterial leaf streak	Resistant to GLH and brown plant hopper (BPH), moderately resistant to GM and SB	Resistance to BLB, SB and BPH transferred from 13 parents selected globally
Khitish	R7	1984	BU-1/CR-115	Submerged	115-120	4.5		Moderately resistant to blast and BLB		BU-1: high amylose content; CR-115: grain type and resistance to diseases
Samba Mahsuri	R8	1989	GEB-24/T(N)1/Mahsuri	Submerged	140-145	5.5−6.5				TN-1: semi dwarf nature; Mahsuri: quality traits; GEB-24: resistance to blast and lodging
Lalat	R9	1989	Obs.677/IR-207/Vikram	Submerged	125-130	4	Moderately resistant to drought	Moderately resistant to blast, sheath blight, brown spot, rice tungro virus, BLB, resistant to sheath rot	Moderately resistant to SB, resistant to GM, BPH, GLH	IR-207: dwarf stature; Vikram and Obs.677: resistance to major pests
IR 64	R10	1991	IR-5857-33-2-1/IR-2061-465-1-5-5	Submerged	115-120	5.8		resistant to blast, BLB, rice tungro virus	Resistant to BPH, GLH, WBPH and GM	Female parent: good cooking quality with intermediate amylose; Male parent: high yielding and salinity tolerance
Khandagiri	R11	1994	Parijat/IR-13429-94-3-2-2	Submerged	90-95	3.5		Resistant to shoot-rot, neck-blast, rice tungro virus, sheath blight, BLB	Resistant to WBPH, GM, SB, whorl maggot.	Parijat: resistance to RTV
Ranjit	R12	1994	Pankaj/Mahsuri	Submerged	155-160	4		Tolerant to BLB, susceptible to blast, sheath Blight	Susceptible to GM	Pankaj: semi-dwarf, high yield; Mahsuri: grain and cooking quality
Triguna	R13	1997	Swarna/RP-1579-38	Submerged	120-125	4.5−5.0		Resistant to blast	Resistant to BPH and GM	Swarna: grain yield; RP-1579-38: resistance to BPH
Naveen	R14	2006	Sattari/Jaya	Submerged	120-125	5	Tolerant to excess water up to 25 cm at tillering stage	Resistant to blast, moderately resistant to sheath blight and brown spot	Resistant to SB at dead heart stage	Sattari: dwarf stature; Jaya: resistance to SB, blast
Pratikshya	R15	2006	Swarna/IR-64	Submerged	142-144	5		Moderately resistant to brown spot and sheath rot, moderately resistant to blast, sheath blight	Resistant to GM and SB, moderately resistant to GLH, WBPH	IR64: semi dwarf nature and high yield; Swarna: grain characters and resistance to major biotic stress
Swarna Sub 1	R16	2009	Swarna/FR13A	Submerged	140-145	5.2	Resistant to flooding			Swarna: submergence tolerance; FR13A: Sub1 gene
2. Wheat
Sonalika	G1	1965	II54-388 /AN/3/YT54/N10B/LR 64	Irrigated	105-110	3.7		Susceptible to loose smut and leaf and yellow rust, possesses field resistant to stem rust
Sharbati Sonora	G2	1968	AMBER MUTANT OF SONORA 64	Irrigated	115-125	2.2				High lysine content
Kalyan Sona	G3	1969	PJ'S'/GB55	Irrigated	120-125	3.8		Wider adaptability and resistance to loose smut, hill bunt
Kharchia 65	G4	1970	KHARCHIA LOCAL/ EG 953	Irrigated	120-125	2	Tolerant to saline conditions	Susceptible to rust		A tall conventional wheat landrace
UP 262	G5	1977	S 308/BJ 66	Irrigated	125-130	3.6				Suitable for both timely and late sown condition
WH 147	G6	1978	E 4870/C286/C273 /4/S339/PV18	Irrigated	140-145	4.1		Resistance to rusts and shatteing than Kalyan Sona		High protein content (>13%)
LOK 1	G7	1981	S308 / S331	Irrigated	100-110	3.8		Resistant to black rust	Moderately resistant to brown plant hopper	Wider adaptability and good for flat bread quality
HD 2329	G8	1982	HD 1962/E 4870/3/K 65/5/HD1553/4/UP262	Irrigated	135-140	5		Susceptible to yellow rust and karnal bunt diseases
HUW 213	G9	1983	NORTENO / MOTI // HD 2160	Irrigated	105-110	3.9		Resistant to brown rust		Double dwarf nature
WH 542	G10	1992	JUP /BJY”S” //URES	Irrigated	120-130	5		Resistant to black, brown and yellow rust, loose smut, powdey mildew, leaf blight	Horizontal resistance to pests
K 9107	G11	1995	K 8101 /K 68	Irrigated	125-135	4	Tolerant to heat	Resistant to brown rust, leaf blight, karnal bunt
PBW 343	G12	1995	ND/VG9144//KAL/BB/3/YACO’S’ /4/VEE#5 ‘S'	Irrigated	140-145	4.5		Resistant to brown and yellow rust, tolerent to karnal bunt		Double dwarf nature
HD 2733	G13	2001	ATTILA /3/ TUI /CARC // CHEN / CHTO /4/ ATTILA	Irrigated	120-125	4.8		Resistant to black, brown and yellow rust, leaf blight	Less susceptible to shoot fly, moderately susceptible to aphid
DBW 17	G14	2006	CMH79A.95/3*CNO 79//RAJ3777	Irrigated	130-140	4.8	Terminal heat resistance	Resistance to stripe rust, brown rust, yellow rust, moderately resistant to karnal bunt	Better resistance to shoot fly	High yield potential under late sown condition
PBW 550	G15	2007	WH 594/RAJ 3858//W 485	Irrigated	135-140	4.7		Resistant to strioe, yellow and brown rust, flag smut
DPW 621-50	G16	2011	HUW 202/K 7537/MUTANT OF HD 2160	Irrigated	143-146	5.1		Resistance to leaf rust, stripe rust, yellow rust pathotypes 78s84
HD 2967	G17	2011	ALD/COC//URES/HD 2160M/HD 2278	Irrigated	140-145	5	Tolerance to terminal heat stress	Tolerance to leaf blast, karnal bunt, yellow and brown rust, flag smut
HD 3059	G18	2013	KAUZ//ALTAR84/AOS/3/MILAN/KAUZ/4/HUITES	Irrigated	120-130	4.3		Resistance to all the three rusts, also to black rust race Ug99
