# Supplementary material for: Historical shifting in grain mineral density of landmark rice and wheat cultivars released over the past 50 years in India
Source: Sci Rep. 2023 Nov 30;13:21164. doi: 10.1038/s41598-023-48488-5 (PMC10689764; doi:10.1038/s41598-023-48488-5)
Supplement: Supplementary file 6 — Supplementary Table S17. [file 41598_2023_48488_MOESM6_ESM.xlsx]

## Sheet: Sheet1
Supplementary Table S8. Diet coefficient (Q) for the mineral elements
Decade	Cultivar	Diet coefficient (Q)*
1. Rice		P	Ca	S	Fe	Zn	Mn	Cu	Si	Ni	Li	V	Ba	Sr	Cr	As	Pb	Al
1960s	R1	1.03954	0.713799	0.994543	0.79732	0.867436	1.01512	0.85722	5.85364	0.56728	0.203352	0.302399	0.140599	0.197147	0.269267	0.290067	0.0995925	0.28433
	R2	1.03347	0.705769	0.983021	0.77072	0.850751	0.91138	0.801803	4.66251	0.47152	0.20399	0.302665	0.140997	0.200738	0.2338	0.2546	0.107277	0.27502
1970s	R3	0.960862	0.707261	0.883873	0.737128	0.777929	0.813452	0.845021	4.60466	0.47446	0.20375	0.302579	0.141227	0.194751	0.285183	0.474933	0.107812	0.286199
	R4	0.920859	0.712317	0.990081	0.742684	0.766565	0.820397	0.935306	3.97553	0.43279	0.203195	0.302231	0.141285	0.198918	0.36235	0.636983	0.111091	0.310893
	R5	0.899191	0.68769	0.917025	0.763982	0.78782	0.771783	0.830745	3.2892	0.402232	0.203473	0.302926	0.141262	0.193015	0.331483	0.444067	0.107072	0.324397
1980s	R6	0.892665	0.689566	0.931127	0.694004	0.765637	0.88111	0.799666	2.9923	0.4099	0.202338	0.302758	0.141061	0.200681	0.3705	0.63935	0.0981149	0.274127
	R7	0.843173	0.68516	0.91419	0.708726	0.736508	0.82915	0.747345	2.85189	0.39691	0.202598	0.302974	0.141375	0.197758	0.471533	0.6177	0.0964912	0.295416
	R8	0.866295	0.678808	0.942514	0.68621	0.737689	0.913585	0.714509	3.12602	0.376126	0.204157	0.306763	0.141494	0.202629	0.421017	0.7043	0.0970625	0.297581
	R9	0.838756	0.677789	0.899836	0.689674	0.717023	0.760952	0.708014	2.88532	0.365734	0.205066	0.307629	0.141808	0.204578	0.666383	0.588833	0.0959499	0.312014
1990s	R10	0.825576	0.683815	0.947951	0.66484	0.706145	0.83785	0.721175	2.56207	0.34552	0.205733	0.313993	0.141823	0.204372	0.5635	0.5725	0.094375	0.344675
	R11	0.850692	0.681091	0.955708	0.67498	0.725823	0.9139	0.710125	2.38141	0.3502	0.205148	0.317405	0.14157	0.209345	0.531	0.6505	0.0953229	0.3151
	R12	0.821715	0.682586	0.936575	0.6547	0.7338	0.949	0.662675	2.18871	0.35488	0.204797	0.313018	0.141453	0.20525	0.4985	0.5855	0.0924521	0.3229
	R13	0.7872	0.681459	0.982082	0.66094	0.721568	0.86125	0.684775	2.43561	0.3619	0.204563	0.315943	0.141687	0.212562	0.5505	0.631	0.0909625	0.3333
2000s	R14	0.854167	0.67669	0.989357	0.663268	0.704517	0.974875	0.673305	2.44928	0.333136	0.203838	0.32045	0.141301	0.206719	0.4492	0.67695	0.0889369	0.306825
	R15	0.840514	0.678885	0.977615	0.649246	0.697473	1.04683	0.679148	2.18129	0.33535	0.203985	0.316114	0.141255	0.213638	0.4246	0.843	0.0850675	0.314512
	R16	0.831695	0.674295	0.948258	0.65515	0.712233	0.93613	0.684375	2.39553	0.330922	0.204207	0.314362	0.141522	0.204782	0.4738	0.6339	0.0865794	0.308978
Projected
2011-12		0.798988	0.670587	0.972662	0.626517	0.685125	1.05729	0.628062	1.8008	0.315978	0.20469	0.319731	0.141511	0.215174	0.4838	0.779626	0.070759	0.312378
2021-22		0.798612	0.668385	1.01121	0.618614	0.681185	1.22855	0.611687	1.65032	0.307792	0.205556	0.323989	0.141719	0.226563	0.51275	0.935381	0.070649	0.333262
2029-30		0.795875	0.66639	1.04745	0.610316	0.676101	1.44156	0.597953	1.50174	0.301213	0.206504	0.327748	0.141932	0.240485	0.547973	1.1243	0.0705483	0.357847
2033-34		0.799176	0.666566	1.05546	0.611737	0.677889	1.45736	0.598829	1.52101	0.301571	0.206614	0.328182	0.141965	0.241572	0.554613	1.13941	0.0705575	0.36135
2039-40		0.790986	0.664618	1.07254	0.601891	0.670101	1.70349	0.586625	1.35877	0.296008	0.207528	0.333943	0.142148	0.257309	0.57465	1.35081	0.0704579	0.379928
2. Wheat
1960s	W1	1.17188	0.732959	0.958876	1.17116	1.03574	1.66549	0.92904	4.1208	0.414064	0.222344	0.33924	0.146384	0.221885	0.5264	0.27056	0.098196	0.293197
	W2	1.19103	0.745376	1.06976	1.10588	1.08507	1.52983	0.93702	5.1122	0.45556	0.219152	0.32594	0.146916	0.229865	0.508667	0.27588	0.095669	0.310487
	W3	1.22726	0.725378	1.0583	1.1386	1.0517	1.68344	0.9849	4.701	0.452368	0.222344	0.33259	0.147714	0.237047	0.570733	0.26391	0.105312	0.28034
1970s	W4	1.16313	0.750105	0.997909	1.02322	0.967759	1.44545	0.955755	6.56438	0.493906	0.223613	0.33904	0.146482	0.236421	0.617	0.29745	0.107734	0.286971
	W5	1.11257	0.721102	0.933639	1.1073	0.926089	1.46628	1.01826	5.75549	0.455014	0.218057	0.330937	0.147755	0.226004	0.539833	0.282403	0.101426	0.27501
	W6	1.20758	0.751216	1.17249	1.0603	0.955132	1.46628	0.900195	6.8193	0.524464	0.216668	0.342512	0.148681	0.244061	0.748183	0.271985	0.105535	0.274238
1980s	W7	1.05039	0.690618	1.12641	0.978009	0.900655	1.27731	0.89673	5.74503	0.454066	0.21299	0.329062	0.14498	0.219192	0.644733	0.274548	0.0852632	0.260776
	W8	1.09196	0.678966	1.16588	0.943412	0.918368	1.31627	0.825285	6.92788	0.430684	0.210392	0.322568	0.147686	0.220815	0.529267	0.28429	0.08732	0.26691
	W9	1.11131	0.696529	1.11277	1.01832	0.880579	1.27406	0.812295	5.11692	0.394312	0.207794	0.31932	0.146279	0.233481	0.428233	0.27996	0.0776316	0.275209
1990s	W10	1.05328	0.688479	1.28757	0.89728	0.890155	1.2883	0.7683	3.31466	0.3736	0.20936	0.318575	0.147898	0.225725	0.3555	0.258225	0.078385	0.264075
	W11	1.06603	0.69358	1.13567	0.873412	0.881645	1.3585	0.7683	3.01321	0.3853	0.20936	0.312725	0.15014	0.233037	0.388	0.262125	0.0812125	0.273175
	W12	1.07142	0.688655	1.28014	0.90274	0.849736	1.46088	0.73905	2.82739	0.34084	0.21053	0.306875	0.149653	0.230697	0.4205	0.25335	0.0784825	0.292025
2000s	W13	0.989908	0.686376	1.54384	0.844078	0.851782	1.39553	0.73419	2.27246	0.348634	0.205535	0.311225	0.149317	0.245187	0.3385	0.24645	0.07738	0.278842
	W14	1.0364	0.68373	1.34231	0.873598	0.827629	1.28483	0.73419	2.45218	0.330922	0.207749	0.307535	0.149779	0.24242	0.3631	0.24276	0.0765497	0.26931
	W15	0.993007	0.678904	1.44476	0.830056	0.807502	1.35956	0.761865	1.95989	0.34642	0.206642	0.308457	0.150332	0.251553	0.3385	0.247373	0.0783025	0.28407
2010s	W16	0.944474	0.686865	1.46704	0.849	0.801818	1.31275	0.7194	2.1184	0.3412	0.20408	0.3037	0.15037	0.227	0.358	0.24075	0.075355	0.267583
	W17	0.93254	0.696402	1.59792	0.84016	0.7944	1.4377	0.7296	1.8376	0.3514	0.20306	0.3105	0.14901	0.22853	0.341	0.2433	0.07561	0.282317
	W18	0.921932	0.690058	1.59989	0.83608	0.768436	1.40455	0.699	1.6432	0.34732	0.20204	0.30625	0.14867	0.233885	0.307	0.2382	0.07493	0.279483
Projected
2021-22		0.944695	0.688444	1.72729	0.808179	0.788896	1.45103	0.679797	1.48587	0.318657	0.202941	0.304736	0.151787	0.242874	0.283877	0.235506	0.0701189	0.285862
2029-30		0.936099	0.68704	1.82164	0.794471	0.780654	1.53902	0.66218	1.21349	0.309803	0.202191	0.303767	0.153985	0.250722	0.261804	0.233764	0.0700741	0.294699
2033-34		0.941763	0.687564	1.8427	0.798996	0.784205	1.55646	0.664138	1.2279	0.310305	0.202228	0.303797	0.15422	0.251981	0.263621	0.233862	0.0700753	0.297138
2039-40		0.924003	0.684687	1.96567	0.778536	0.770425	1.62238	0.645739	0.999534	0.302717	0.201613	0.303128	0.156404	0.258544	0.242468	0.232377	0.0700457	0.303136
*First assumption weightage 0.3; second assumption weightage 0.5; third assumption weightage 0.2
